# Supplementary material for: Off-line and on-line optical monitoring of microalgal growth
Source: PeerJ. 2019 Nov 1;7:e7956. doi: 10.7717/peerj.7956 (PMC6827447; doi:10.7717/peerj.7956)
Supplement: Supplemental Information 2 [file peerj-07-7956-s002.xlsx]

## Sheet: Experiment A
Time (h)	Bottle 1
	OD1	OD2	OD3	ODaverage	ln(x/x0)	Gompertz	L1	L2	L3	L4	L5	Laverage
0	0.1	0.112	0.106	0.106	0	0	0.7963	0.7661	0.9672	1.1892	1.0217	0.9481
12	0.204	0.21	0.218	0.210667	0.686838	-0.252573	0.6741	0.5348	0.7708	1.0437	0.8159	0.76786
24	0.416	0.416	0.406	0.412667	1.3592	-0.582853	0.492	0.5438	0.8229	0.9161	0.8711	0.72918
36	0.624	0.616	0.608	0.616	1.75981	-0.848355	0.6403	0.5655	0.8007	0.9844	0.6276	0.7237
48	0.828	0.838	0.838	0.834667	2.06359	-1.11049	0.5317	0.567	0.768	0.8949	0.519	0.65612
60	1.056	1.074	1.06	1.06333	2.30572	-1.38345	0.4121	0.4648	0.6622	0.7266	0.537	0.56054
72	1.226	1.246	1.228	1.23333	2.45404	-1.59693	0.3291	0.3441	0.5765	0.6788	0.486	0.4829
84	1.492	1.468	1.482	1.48067	2.63681	-1.94406	0.1665	0.1637	0.2606	0.5359	0.2387	0.27308
96	1.664	1.664	1.674	1.66733	2.75554	-2.25822	0.1376	0.1597	0.2124	0.211	0.2213	0.1884
108	1.736	1.758	1.75	1.748	2.80279	-2.41706	0.0891	0.1195	0.1429	0.1252	0.1358	0.1225
168	1.674	1.662	1.64	1.65867	2.75033	-2.24214	0.0457	0.0385	0.0679	0.1006	0.1127	0.07308
				2.3	3.07723
Time (h)	Bottle 2
	OD1	OD2	OD3	ODaverage	ln(x/x0)	Gompertz	L1	L2	L3	L4	L5	Laverage
0	0.104	0.104	0.102	0.103333	0	0	0.7794	0.7389	0.8834	1.049	0.9748	0.8851
12	0.21	0.21	0.214	0.211333	0.715477	-0.271236	0.6511	0.5591	0.7305	0.9837	0.7473	0.73434
24	0.412	0.418	0.402	0.410667	1.37982	-0.612764	0.7401	0.691	0.9494	1.0974	1.0052	0.89662
36	0.644	0.642	0.652	0.646	1.83284	-0.93794	0.6939	0.6163	0.8463	0.996	0.8506	0.80062
48	0.83	0.83	0.828	0.829333	2.08266	-1.17609	0.59	0.5135	0.7671	0.8232	0.7864	0.69604
60	1.062	1.074	1.068	1.068	2.33558	-1.49386	0.4664	0.4844	0.5402	0.6212	0.584	0.53924
72	1.256	1.25	1.248	1.25133	2.494	-1.76082	0.3468	0.3766	0.4322	0.5038	0.4121	0.4143
84	1.42	1.422	1.432	1.42467	2.62373	-2.04927	0.1509	0.2885	0.2544	0.2586	0.2865	0.24778
96	1.562	1.552	1.55	1.55467	2.71106	-2.30424	0.1416	0.1747	0.237	0.2837	0.319	0.2312
108	1.704	1.716	1.708	1.70933	2.8059	-2.6832	0.0899	0.1057	0.1585	0.2084	0.2359	0.15968
168	2.268	2.276	2.288	2.27733	3.0928		0.0253	0.0338	0.0533	0.0802	0.0799	0.0545
				2.1	3.01173
Time (h)	Bottle 3
	OD1	OD2	OD3	ODaverage	ln(x/x0)	Gompertz	L1	L2	L3	L4	L5	Laverage
0	0.118	0.104	0.102	0.108	0	0	0.6692	0.7304	0.9118	0.9864	1.003	0.86016
12	0.212	0.208	0.216	0.212	0.674455	-0.257833	0.6172	0.4569	0.6334	0.8865	0.6757	0.65394
24	0.408	0.414	0.414	0.412	1.33889	-0.599977	0.7884	0.7234	0.8788	0.8729	0.6515	0.783
36	0.612	0.628	0.622	0.620667	1.74866	-0.889793	0.7337	0.5438	0.7227	0.7686	0.5918	0.67212
48	0.838	0.826	0.826	0.83	2.03929	-1.16218	0.6834	0.4624	0.6965	0.6861	0.4625	0.59818
60	1.05	1.044	1.03	1.04133	2.26613	-1.44237	0.5591	0.3915	0.6866	0.6664	0.4435	0.54942
72	1.25	1.258	1.24	1.24933	2.44823	-1.74296	0.4617	0.2873	0.541	0.5331	0.3475	0.43412
84	1.344	1.35	1.352	1.34867	2.52474	-1.90233	0.2403	0.1498	0.4242	0.2427	0.2425	0.2599
96	1.4	1.418	1.402	1.40667	2.56685	-2.00225	0.1449	0.163	0.2444	0.265	0.2617	0.2158
108	1.678	1.684	1.662	1.67467	2.74124	-2.57353	0.1132	0.1088	0.1634	0.1589	0.1554	0.13994
168	2.248	2.228	2.2	2.22533	3.02553		0.0331	0.0345	0.0466	0.0577	0.0542	0.04522
				2.1	2.96756

## Sheet: Experiment B
Time (h)	Bottle 1
	OD1	OD2	OD3	ODaverage	ln(x/x0)	Gompertz	L1	L2	L3	L4	L5	Laverage
0	0.12	0.124	0.122	0.122	0	0	0.7378	0.6853	0.9647	1.0465	0.993	0.88546
12	0.197	0.183	0.194	0.191333	0.449996	-0.187315	0.7079	0.6455	0.9414	1.0046	0.9175	0.84338
24	0.277	0.274	0.271	0.274	0.809107	-0.366921	0.6781	0.6091	0.8331	0.9936	0.8219	0.78716
35.95	0.374	0.377	0.365	0.372	1.11487	-0.550267	0.2727	0.2928	0.3747	0.4168	0.3992	0.35124
48	0.488	0.486	0.484	0.486	1.38219	-0.743759	0.2436	0.2767	0.338	0.3866	0.3542	0.31982
72	0.682	0.674	0.675	0.677	1.71365	-1.05125	0.2069	0.2535	0.2977	0.3266	0.3204	0.28102
83.95	0.702	0.706	0.71	0.706	1.75559	-1.09788	0.1533	0.1915	0.2424	0.2428	0.2689	0.21978
96	0.812	0.81	0.81	0.810667	1.89384	-1.26903	0.0965	0.123	0.1522	0.1777	0.1813	0.14614
108	1.02	1.032	1.024	1.02533	2.12875	-1.65063	0.0511	0.0752	0.0971	0.104	0.1209	0.08966
168	1.266	1.27	1.278	1.27133	2.3438	-2.20458	0.0418	0.0552	0.0713	0.0806	0.0891	0.0676
				1.7	2.63436		0.0111	0.0233	0.0309	0.0234	0.0288	0.0235
Time (h)	Bottle 2
	OD1	OD2	OD3	ODaverage	ln(x/x0)	Gompertz	L1	L2	L3	L4	L5	Laverage
0	0.116	0.117	0.116	0.116333	0	0	0.8023	0.788	0.9668	1.0418	0.9572	0.91122
12	0.177	0.179	0.189	0.181667	0.445714	-0.211953	0.9083	0.8399	1.0767	1.1971	1.1255	1.0295
24	0.279	0.274	0.28	0.277667	0.869962	-0.466482	0.8981	0.711	1.008	1.1469	0.9556	0.94392
35.95	0.322	0.324	0.33	0.325333	1.02839	-0.581043	0.3845	0.373	0.4536	0.5381	0.4897	0.44778
48	0.409	0.403	0.407	0.406333	1.25071	-0.767774	0.3725	0.3689	0.4453	0.5301	0.4788	0.43912
72	0.617	0.636	0.613	0.622	1.67648	-1.26728	0.314	0.3515	0.3964	0.4332	0.4368	0.38638
83.95	0.7	0.697	0.701	0.699333	1.79367	-1.4637	0.2212	0.2663	0.3055	0.3375	0.3585	0.2978
96	0.747	0.747	0.741	0.745	1.85692	-1.5883	0.1295	0.1738	0.2246	0.2513	0.259	0.20764
108	0.826	0.834	0.81	0.823333	1.9569	-1.82368	0.0991	0.1232	0.1445	0.1615	0.1812	0.1419
168	0.842	0.841	0.845	0.842667	1.98011	-1.88728	0.0553	0.0802	0.1119	0.1227	0.1345	0.10092
				1.2	2.33362		0.0401	0.0446	0.0774	0.0856	0.092	0.06794
Time (h)	Bottle 3
	OD1	OD2	OD3	ODaverage	ln(x/x0)	Gompertz	L1	L2	L3	L4	L5	Laverage
0	0.118	0.117	0.113	0.116	0	0	0.8056	0.7757	0.9283	1.0431	0.9435	0.89924
12	0.187	0.182	0.185	0.184667	0.464962	-0.2137	0.7976	0.736	0.8664	0.8305	0.7553	0.79716
24	0.299	0.3	0.303	0.300667	0.952412	-0.50108	0.5691	0.5021	0.8933	0.9665	0.726	0.7314
35.95	0.326	0.32	0.324	0.323333	1.02509	-0.551996	0.3257	0.3322	0.3501	0.3596	0.3772	0.34896
48	0.411	0.415	0.418	0.414667	1.27388	-0.748987	0.326	0.3269	0.3429	0.3505	0.3505	0.33936
72	0.618	0.613	0.618	0.616333	1.6702	-1.17492	0.2024	0.2171	0.2302	0.2295	0.224	0.22064
83.95	0.669	0.667	0.668	0.668	1.7507	-1.28905	0.1233	0.1463	0.2194	0.2153	0.1996	0.18078
96	0.759	0.753	0.755	0.755667	1.87401	-1.49386	0.0695	0.0855	0.1199	0.1359	0.1297	0.1081
108	0.854	0.836	0.838	0.842667	1.98298	-1.71808	0.0561	0.0647	0.0768	0.0968	0.0922	0.07732
168	0.982	0.984	0.996	0.987333	2.14142	-2.17291	0.0286	0.025	0.0475	0.0464	0.0327	0.03604
				1.3	2.41653
